# Supplementary material for: 7-O-Carboxylic Acid-Substituted 3-O-Alkyl Difluoroquercetin; An Aztreonam-Potentiating Agent Against Carbapenemase-Producing Pseudomonas aeruginosa Through Simultaneous Inhibition of Metallo-β-Lactamase and Efflux Pump
Source: Antibiotics (Basel). 2024 Dec 10;13(12):1202. doi: 10.3390/antibiotics13121202 (PMC11672637; doi:10.3390/antibiotics13121202)
Supplement: Supplementary file 1 [file antibiotics-13-01202-s001.zip]

Archive with 1 entries (1 files):
- antibiotics-3316357-supplementary.pdf
